# Supplementary material for: Resolving cellular systems by ultra-sensitive and economical single-cell transcriptome filtering
Source: iScience. 2021 Feb 5;24(3):102147. doi: 10.1016/j.isci.2021.102147 (PMC7900351; doi:10.1016/j.isci.2021.102147)
Supplement: Table S4. Constellation-Seq compared with standard DropSeq and 10-X approaches, related to figure 1 [file mmc5.xlsx]

## Sheet: Table 1
Supplementary Table 4
	DropSeq	C-DropSeq	10x genomics	C-10X	Rhapsody
Encapsulation cost*	55.5	55.5	117	117	114
Targeted amplification*	NA	20	NA	5	5
Sequencing*	£270**	£27***	£270**	£27***	£27***
Total*	325.5	102.5	387	164	146
Estimated labor time	12 hours	12 hours	20 hours	22 hours	12 hours
* Cost per 1000 cells **at 50K reads/cell ***at 5K reads/cell
